# Supplementary material for: Complete Mitochondrial Genome of King Threadfin, Polydactylus macrochir (Günther, 1867): Genome Characterization and Phylogenetic Analysis
Source: Genes (Basel). 2025 Jan 15;16(1):88. doi: 10.3390/genes16010088 (PMC11764806; doi:10.3390/genes16010088)
Supplement: Supplementary file 1 [file genes-16-00088-s001.zip]

Archive with 1 entries (1 files):
- genes-3393486-supplementary-Table S1.xlsx
