# Supplementary material for: Complete Mitochondrial Genome of King Threadfin, Polydactylus macrochir (Günther, 1867): Genome Characterization and Phylogenetic Analysis
Source: Genes (Basel). 2025 Jan 15;16(1):88. doi: 10.3390/genes16010088 (PMC11764806; doi:10.3390/genes16010088)
Supplement: Supplementary file 1 [file genes-16-00088-s001.zip › genes-3393486-supplementary-Table S1.xlsx]

## Sheet: P.macrochir_vs_KT593869
Allgene	Ka:1.4038441	Ks:13.669345	Ka/Ks:0.10
KaKs>1	0
KaKs=1	0
KaKs<1	13
Sequence	Method	Ka	Ks	Ka/Ks	P-Value(Fisher)	Length
Polydactylus_macrochir_nad4 vs NC_057649_ND4	MLWL	0.0665161	0.962839	0.0690833	1.85e-246	1374
Polydactylus_macrochir_nad5 vs NC_057649_ND5	MLWL	0.098861	0.961488	0.102821	3.13e-279	1836
Polydactylus_macrochir_nad6 vs NC_057649_ND6	MLWL	0.214562	1.11645	0.192183	0	519
Polydactylus_macrochir_cob vs NC_057649_CYTB	MLWL	0.0750796	1.16394	0.0645048	0	1140
Polydactylus_macrochir_nad1 vs NC_057649_ND1	MLWL	0.0641859	0.835339	0.0768382	6.86e-130	972
Polydactylus_macrochir_nad2 vs NC_057649_ND2	MLWL	0.161918	1.11307	0.14547	0	1041
Polydactylus_macrochir_cox1 vs NC_057649_COX1	MLWL	0.0477498	0.882492	0.054108	3.45e-238	1548
Polydactylus_macrochir_cox2 vs NC_057649_COX2	MLWL	0.0967825	1.10696	0.0874306	0	690
Polydactylus_macrochir_atp8 vs NC_057649_ATP8	MLWL	0.203885	1.07785	0.18916	0	165
Polydactylus_macrochir_atp6 vs NC_057649_ATP6	MLWL	0.0663844	1.18049	0.0562346	0	681
Polydactylus_macrochir_cox3 vs NC_057649_COX3	MLWL	0.103231	1.22852	0.0840286	0	783
Polydactylus_macrochir_nad3 vs NC_057649_ND3	MLWL	0.0911018	0.939447	0.0969739	6.06e-57	348
Polydactylus_macrochir_nad4l vs NC_057649_ND4L	MLWL	0.113587	1.10046	0.103217	0	294

## Sheet: P.macrochir_vs_MW845829
Allgene	Ka:1.4299175	Ks:12.856477	Ka/Ks:0.11
KaKs>1	0
KaKs=1	0
KaKs<1	13
Sequence	Method	Ka	Ks	Ka/Ks	P-Value(Fisher)	Length
Polydactylus_macrochir_nad4 vs MW845829_ND4	MLWL	0.0857417	0.885407	0.0968387	6.48878e-193	1374
Polydactylus_macrochir_nad5 vs MW845829_ND5	MLWL	0.148575	0.901327	0.16484	3.11667e-208	1836
Polydactylus_macrochir_nad6 vs MW845829_ND6	MLWL	0.183753	1.08601	0.169201	0	519
Polydactylus_macrochir_cob vs MW845829_CYTB	MLWL	0.0373528	0.969332	0.0385345	3.59837e-233	1140
Polydactylus_macrochir_nad1 vs MW845829_ND1	MLWL	0.0660286	0.902614	0.0731527	6.25919e-151	972
Polydactylus_macrochir_nad2 vs MW845829_ND2	MLWL	0.157587	1.37054	0.114982	0	1044
Polydactylus_macrochir_cox1 vs MW845829_COX1	MLWL	0.0310335	0.796672	0.0389539	1.03737e-222	1548
Polydactylus_macrochir_cox2 vs MW845829_COX2	MLWL	0.0685503	0.645662	0.106171	5.89902e-56	690
Polydactylus_macrochir_atp8 vs MW845829_ATP8	MLWL	0.230828	1.24196	0.185858	0	165
Polydactylus_macrochir_atp6 vs MW845829_ATP6	MLWL	0.10488	1.38245	0.0758655	0	681
Polydactylus_macrochir_cox3 vs MW845829_COX3	MLWL	0.109934	0.91903	0.11962	1.99101e-106	783
Polydactylus_macrochir_nad3 vs MW845829_ND3	MLWL	0.0806566	0.874627	0.0922182	1.90471e-48	348
Polydactylus_macrochir_nad4l vs MW845829_ND4L	MLWL	0.124997	0.880846	0.141905	2.64093e-37	294

## Sheet: P.macrochir_vs_MZ334546
Allgene	Ka:1.7129604	Ks:13.19912	Ka/Ks:0.13
KaKs>1	0
KaKs=1	0
KaKs<1	13
Sequence	Method	Ka	Ks	Ka/Ks	P-Value(Fisher)	Length
Polydactylus_macrochir_nad4 vs MZ334546_ND4	MLWL	0.144031	1.03357	0.139353	0	1374
Polydactylus_macrochir_nad5 vs MZ334546_ND5	MLWL	0.0908292	0.998669	0.0909503	0	1836
Polydactylus_macrochir_nad6 vs MZ334546_ND6	MLWL	0.267672	1.26798	0.211101	0	519
Polydactylus_macrochir_cob vs MZ334546_CYTB	MLWL	0.0520217	0.890454	0.0584216	2.11301e-177	1137
Polydactylus_macrochir_nad1 vs MZ334546_ND1	MLWL	0.0854148	1.03667	0.0823938	0	972
Polydactylus_macrochir_nad2 vs MZ334546_ND2	MLWL	0.222845	1.19334	0.186741	0	1041
Polydactylus_macrochir_cox1 vs MZ334546_COX1	MLWL	0.0330171	0.876195	0.0376823	3.6268e-254	1548
Polydactylus_macrochir_cox2 vs MZ334546_COX2	MLWL	0.0650426	1.02175	0.0636583	0	690
Polydactylus_macrochir_atp8 vs MZ334546_ATP8	MLWL	0.238606	1.01421	0.235263	0	165
Polydactylus_macrochir_atp6 vs MZ334546_ATP6	MLWL	0.106828	1.12535	0.0949287	0	681
Polydactylus_macrochir_cox3 vs MZ334546_COX3	MLWL	0.111093	0.851565	0.130457	3.83689e-86	783
Polydactylus_macrochir_nad3 vs MZ334546_ND3	MLWL	0.113577	1.08598	0.104585	0	348
Polydactylus_macrochir_nad4l vs MZ334546_ND4L	MLWL	0.181983	0.803387	0.226519	1.03887e-24	294

## Sheet: P.macrochir_vs_NC_026235
Allgene	Ka:1.7489897	Ks:13.914406	Ka/Ks:0.13
KaKs>1	0
KaKs=1	0
KaKs<1	13
Sequence	Method	Ka	Ks	Ka/Ks	P-Value(Fisher)	Length
Polydactylus_macrochir_nad4 vs NC_026235_ND4	MLWL	0.0948305	1.09604	0.0865207	0	1374
Polydactylus_macrochir_nad5 vs NC_026235_ND5	MLWL	0.183918	1.03681	0.177389	0	1836
Polydactylus_macrochir_nad6 vs NC_026235_ND6	MLWL	0.173031	1.32515	0.130575	0	519
Polydactylus_macrochir_cob vs NC_026235_CYTB	MLWL	0.0489333	1.14081	0.0428936	0	1140
Polydactylus_macrochir_nad1 vs NC_026235_ND1	MLWL	0.0584717	0.79461	0.0735854	3.03637e-122	972
Polydactylus_macrochir_nad2 vs NC_026235_ND2	MLWL	0.367825	1.41174	0.260546	0	1041
Polydactylus_macrochir_cox1 vs NC_026235_COX1	MLWL	0.0275164	0.798609	0.0344555	4.56139e-225	1548
Polydactylus_macrochir_cox2 vs NC_026235_COX2	MLWL	0.0839368	0.871429	0.0963209	1.47517e-89	690
Polydactylus_macrochir_atp8 vs NC_026235_ATP8	MLWL	0.188979	1.23024	0.153611	0	165
Polydactylus_macrochir_atp6 vs NC_026235_ATP6	MLWL	0.112629	1.12068	0.1005	0	681
Polydactylus_macrochir_cox3 vs NC_026235_COX3	MLWL	0.145811	1.16018	0.12568	0	783
Polydactylus_macrochir_nad3 vs NC_026235_ND3	MLWL	0.100966	0.767438	0.131562	4.32091e-33	348
Polydactylus_macrochir_nad4l vs NC_026235_ND4L	MLWL	0.162142	1.16067	0.139697	0	294

## Sheet: P.macrochir_vs_NC_026236
Allgene	Ka:1.2732934	Ks:13.658389	Ka/Ks:0.09
KaKs>1	0
KaKs=1	0
KaKs<1	13
Sequence	Method	Ka	Ks	Ka/Ks	P-Value(Fisher)	Length
Polydactylus_macrochir_nad4 vs NC_026236_ND4	MLWL	0.0866139	1.12278	0.0771422	0	1374
Polydactylus_macrochir_nad5 vs NC_026236_ND5	MLWL	0.0895617	0.975078	0.0918508	3.46973e-306	1836
Polydactylus_macrochir_nad6 vs NC_026236_ND6	MLWL	0.195078	0.972751	0.200543	4.80342e-65	519
Polydactylus_macrochir_cob vs NC_026236_CYTB	MLWL	0.0461826	1.15768	0.0398922	0	1140
Polydactylus_macrochir_nad1 vs NC_026236_ND1	MLWL	0.069799	0.957508	0.0728965	2.11941e-172	972
Polydactylus_macrochir_nad2 vs NC_026236_ND2	MLWL	0.160774	1.16924	0.137503	0	1044
Polydactylus_macrochir_cox1 vs NC_026236_COX1	MLWL	0.0349723	0.809186	0.0432191	2.2858e-222	1548
Polydactylus_macrochir_cox2 vs NC_026236_COX2	MLWL	0.0507294	0.883006	0.0574508	1.44202e-107	690
Polydactylus_macrochir_atp8 vs NC_026236_ATP8	MLWL	0.178333	1.23512	0.144386	0	165
Polydactylus_macrochir_atp6 vs NC_026236_ATP6	MLWL	0.0609468	1.17206	0.0519995	0	681
Polydactylus_macrochir_cox3 vs NC_026236_COX3	MLWL	0.0939977	1.13662	0.0826993	0	783
Polydactylus_macrochir_nad3 vs NC_026236_ND3	MLWL	0.105273	1.05026	0.100235	0	348
Polydactylus_macrochir_nad4l vs NC_026236_ND4L	MLWL	0.101032	1.0171	0.0993332	0	294

## Sheet: P.macrochir_vs_NC_029710
Allgene	Ka:1.1506908	Ks:12.791651	Ka/Ks:0.09
KaKs>1	0
KaKs=1	0
KaKs<1	13
Sequence	Method	Ka	Ks	Ka/Ks	P-Value(Fisher)	Length
Polydactylus_macrochir_nad4 vs NC_029710_ND4	MLWL	0.0695262	1.00769	0.0689956	0	1374
Polydactylus_macrochir_nad5 vs NC_029710_ND5	MLWL	0.0832081	0.826247	0.100706	2.92348e-218	1836
Polydactylus_macrochir_nad6 vs NC_029710_ND6	MLWL	0.192154	0.973821	0.19732	1.4551e-65	519
Polydactylus_macrochir_cob vs NC_029710_CYTB	MLWL	0.0371899	0.974554	0.038161	1.39166e-227	1140
Polydactylus_macrochir_nad1 vs NC_029710_ND1	MLWL	0.0627117	0.998163	0.0628271	9.61429e-201	972
Polydactylus_macrochir_nad2 vs NC_029710_ND2	MLWL	0.147982	1.39035	0.106435	0	1044
Polydactylus_macrochir_cox1 vs NC_029710_COX1	MLWL	0.0270458	0.758995	0.0356337	1.95284e-202	1548
Polydactylus_macrochir_cox2 vs NC_029710_COX2	MLWL	0.0459696	0.660117	0.0696386	3.48483e-65	690
Polydactylus_macrochir_atp8 vs NC_029710_ATP8	MLWL	0.148809	1.30329	0.114179	0	165
Polydactylus_macrochir_atp6 vs NC_029710_ATP6	MLWL	0.0594088	1.15342	0.0515067	0	681
Polydactylus_macrochir_cox3 vs NC_029710_COX3	MLWL	0.0941097	1.16143	0.0810292	0	783
Polydactylus_macrochir_nad3 vs NC_029710_ND3	MLWL	0.0946486	0.859175	0.110162	1.70218e-44	348
Polydactylus_macrochir_nad4l vs NC_029710_ND4L	MLWL	0.0879274	0.724399	0.12138	6.46498e-29	294

## Sheet: P.macrochir_vs_NC_057649
Allgene	Ka:1.4038441	Ks:13.669345	Ka/Ks:0.10
KaKs>1	0
KaKs=1	0
KaKs<1	13
Sequence	Method	Ka	Ks	Ka/Ks	P-Value(Fisher)	Length
Polydactylus_macrochir_nad4 vs NC_057649_ND4	MLWL	0.0665161	0.962839	0.0690833	1.84653e-246	1374
Polydactylus_macrochir_nad5 vs NC_057649_ND5	MLWL	0.098861	0.961488	0.102821	3.1253e-279	1836
Polydactylus_macrochir_nad6 vs NC_057649_ND6	MLWL	0.214562	1.11645	0.192183	0	519
Polydactylus_macrochir_cob vs NC_057649_CYTB	MLWL	0.0750796	1.16394	0.0645048	0	1140
Polydactylus_macrochir_nad1 vs NC_057649_ND1	MLWL	0.0641859	0.835339	0.0768382	6.85826e-130	972
Polydactylus_macrochir_nad2 vs NC_057649_ND2	MLWL	0.161918	1.11307	0.14547	0	1041
Polydactylus_macrochir_cox1 vs NC_057649_COX1	MLWL	0.0477498	0.882492	0.054108	3.44581e-238	1548
Polydactylus_macrochir_cox2 vs NC_057649_COX2	MLWL	0.0967825	1.10696	0.0874306	0	690
Polydactylus_macrochir_atp8 vs NC_057649_ATP8	MLWL	0.203885	1.07785	0.18916	0	165
Polydactylus_macrochir_atp6 vs NC_057649_ATP6	MLWL	0.0663844	1.18049	0.0562346	0	681
Polydactylus_macrochir_cox3 vs NC_057649_COX3	MLWL	0.103231	1.22852	0.0840286	0	783
Polydactylus_macrochir_nad3 vs NC_057649_ND3	MLWL	0.0911018	0.939447	0.0969739	6.055e-57	348
Polydactylus_macrochir_nad4l vs NC_057649_ND4L	MLWL	0.113587	1.10046	0.103217	0	294

## Sheet: RSCU
AminoAcid	Symbol	Codon	No.	RSCU
*	Ter	AGA	0	0
*	Ter	AGG	0	0
*	Ter	UAA	12	3.6924
*	Ter	UAG	1	0.3076
A	Ala	GCA	87	1.074
A	Ala	GCC	163	2.0124
A	Ala	GCG	13	0.1604
A	Ala	GCU	61	0.7532
C	Cys	UGC	22	1.5714
C	Cys	UGU	6	0.4286
D	Asp	GAC	57	1.5
D	Asp	GAU	19	0.5
E	Glu	GAA	69	1.4376
E	Glu	GAG	27	0.5624
F	Phe	UUC	167	1.3098
F	Phe	UUU	88	0.6902
G	Gly	GGA	75	1.2876
G	Gly	GGC	85	1.4592
G	Gly	GGG	45	0.7724
G	Gly	GGU	28	0.4808
H	His	CAC	83	1.4954
H	His	CAU	28	0.5046
I	Ile	AUC	151	1.0168
I	Ile	AUU	146	0.9832
K	Lys	AAA	65	1.6884
K	Lys	AAG	12	0.3116
L	Leu	CUA	187	1.7556
L	Leu	CUC	174	1.6338
L	Leu	CUG	62	0.582
L	Leu	CUU	125	1.1736
L	Leu	UUA	71	0.6666
L	Leu	UUG	20	0.1878
M	Met	AUA	100	3.1845
M	Met	AUC	0	0
M	Met	AUG	56	1.7835
M	Met	AUU	0	0
M	Met	GUG	1	0.032
N	Asn	AAC	84	1.3228
N	Asn	AAU	43	0.6772
P	Pro	CCA	72	1.2632
P	Pro	CCC	101	1.772
P	Pro	CCG	11	0.1928
P	Pro	CCU	44	0.772
Q	Gln	CAA	86	1.7732
Q	Gln	CAG	11	0.2268
R	Arg	CGA	45	2.2784
R	Arg	CGC	16	0.81
R	Arg	CGG	9	0.4556
R	Arg	CGU	9	0.4556
S	Ser	AGC	35	0.8502
S	Ser	AGU	20	0.486
S	Ser	UCA	75	1.8216
S	Ser	UCC	69	1.6764
S	Ser	UCG	8	0.1944
S	Ser	UCU	40	0.9714
T	Thr	ACA	114	1.5352
T	Thr	ACC	117	1.5756
T	Thr	ACG	13	0.1752
T	Thr	ACU	53	0.714
V	Val	GUA	69	1.2956
V	Val	GUC	61	1.1456
V	Val	GUG	30	0.5632
V	Val	GUU	53	0.9952
W	Trp	UGA	97	1.6724
W	Trp	UGG	19	0.3276
Y	Tyr	UAC	63	1.1666
Y	Tyr	UAU	45	0.8334
